# Supplementary material for: Probing the aggregated effects of purifying selection per individual on 1,380 medical phenotypes in the UK Biobank
Source: PLoS Genet. 2021 Jan 25;17(1):e1009337. doi: 10.1371/journal.pgen.1009337 (PMC7861521; doi:10.1371/journal.pgen.1009337)
Supplement: S2 Table — This table shows the results of association tests between a set of potential confounders and each load score. Logistic regression was used for each category of population density and linear regression was used for the others. (XLSX) [file pgen.1009337.s006.xlsx]

## Sheet: Sheet1
S2 Table. Association between load score and potential confounders
Covariate	Category			All variants load				non-coding load				coding load
			Beta	SE	p-value		Beta	SE	p-value		Beta	SE	p-value
Index of Multiple Deprivation	England		0.000757698	0.000138	4.83119e-08		0.000760095	0.000138	4.35859e-08		9.08515e-05	0.0001388	0.512829
	Scotland		0.0013	0.00042	0.00195		0.0012	0.00042	0.0036		0.0006	0.00042	0.125
	Wales		0.0009	0.00066	0.1619		0.001	0.00066	0.119		-0.0004	0.00066	0.518
Population density	England/Wales - Town and Fringe - sparse		-0.424487	0.447208	0.342524		-0.39525	0.447227	0.376816		-0.200815	0.447186	0.653386
	England/Wales - Village - sparse		-0.270681	0.250001	0.278934		-0.294209	0.250011	0.239284		0.0929937	0.249989	0.709899
	England/Wales - Hamlet and Isolated dwelling - sparse		0.33565	0.707096	0.635009		0.252482	0.707126	0.721051		0.494866	0.707059	0.483995
	England/Wales - Urban - less sparse		0.0179797	0.00417854	1.6866e-05		0.018126	0.00417871	1.44023e-05		0.00136534	0.00417844	0.743852
	England/Wales - Town and Fringe - less sparse		-0.0259269	0.00669055	0.000106578		-0.0242906	0.00669084	0.000283		-0.012242	0.00669032	0.0672788
	England/Wales - Village - less sparse		-0.00810913	0.00782106	0.299815		-0.00572797	0.00782139	0.463958		-0.0140713	0.00782063	0.0719788
	England/Wales - Hamlet and Isolated Dwelling - less sparse		-0.0211456	0.0116521	0.0695638		-0.0164471	0.0116526	0.158112		-0.0284724	0.0116515	0.0145391
	Postcode not linkable		-0.0786779	0.288675	0.785201		-0.0614815	0.288687	0.831351		-0.086496	0.28866	0.764447
	Scotland - Large Urban Area		-0.00417453	0.00748936	0.577258		-0.00960626	0.00748965	0.199631		0.0295897	0.0074888	7.77793e-05
	Scotland - Other Urban Area		-0.00780478	0.0167276	0.6408		-0.00825229	0.0167283	0.621792		0.00182812	0.0167268	0.91297
	Scotland - Accessible Small Town		-0.0165847	0.0316542	0.600326		-0.0256124	0.0316554	0.418458		0.0458429	0.0316524	0.147528
	Scotland - Remote Small Town		-0.30682	0.333332	0.35733		-0.398218	0.333345	0.23224		0.454111	0.333314	0.173068
	Scotland - Accessible Rural		-0.0256994	0.0298247	0.388863		-0.0346157	0.0298259	0.245809		0.0460883	0.0298231	0.122253
	Scotland - Remote Rural		-0.523661	0.333331	0.116185		-0.509852	0.333345	0.12614		-0.178481	0.333315	0.592322
	Scotland - Very Remote Rural		0.819657	0.577341	0.155693		0.865256	0.577365	0.133971		-0.135327	0.577313	0.814668
Place of birth in UK	north co-ordinate		8.14049e-05	0.000104345	0.435302		2.21529e-05	0.00010435	0.831878		0.000329841	0.000104329	0.00156949
	east co-ordinate		-0.00080181	0.00018614	1.65111e-05		-0.000452632	0.000186153	0.0150368		-0.00202517	0.000186086	1.40483e-27
Townsend deprivation index at recruitment			0.00246679	0.000588802	2.79629e-05		0.00251774	0.000588801	1.90293e-05		0.000118085	0.000588839	0.841059
Genetic principal components	PC1		0.0495795	0.00106831	0		0.0510701	0.0010681	0		-0.00127087	0.00107174	0.235702
	PC2		0.00699614	0.00115233	1.27012e-09		0.00740697	0.00115232	1.29581e-10		-0.00126285	0.00115239	0.273145
	PC3		0.00479755	0.00109039	1.08352e-05		0.0060917	0.00109037	2.31424e-08		-0.00629091	0.00109036	7.955e-09
	PC4		0.00461404	0.000586292	3.56061e-15		0.00312871	0.000586321	9.49917e-08		0.00877572	0.00058615	1.16555e-50
	PC5		0.00118545	0.000260342	5.27988e-06		0.000500294	0.000260349	0.0546528		0.00392798	0.000260262	1.8885e-51
	PC6		-0.00155135	0.00104942	0.139331		-0.00126059	0.00104942	0.229664		-0.00173602	0.00104942	0.0980747
	PC7		0.00160464	0.00092283	0.0820659		0.00135981	0.000922831	0.140612		0.00145868	0.000922831	0.113957
	PC8		-0.0048512	0.000871298	2.58189e-08		-0.00417	0.000871309	1.70288e-06		-0.00416263	0.000871309	1.77609e-06
	PC9		-0.000972877	0.000368071	0.00821353		-0.000743971	0.000368072	0.0432534		-0.00140935	0.000368067	0.000128661
	PC10		0.00832707	0.000757886	4.4511e-28		0.00759803	0.000757909	1.19278e-23		0.00495026	0.000757974	6.5463e-11
	PC11		0.00735089	0.000481109	1.09872e-52		0.00663045	0.00048114	3.422e-43		0.00479424	0.000481205	2.22977e-23
	PC12		-0.000715871	0.000733869	0.329325		0.000283462	0.00073387	0.699307		-0.00538467	0.000733811	2.17379e-13
	PC13		-0.00241864	0.00105485	0.0218558		-0.00174459	0.00105485	0.0981547		-0.00394235	0.00105484	0.000185955
	PC14		-0.00332386	0.00052708	2.86356e-10		-0.00348525	0.000527077	3.78669e-11		0.000404994	0.00052711	0.442293
	PC15		-0.00796838	0.000899644	8.23929e-19		-0.00786815	0.000899646	2.22374e-18		-0.00160286	0.000899745	0.0748375
	PC16		-0.00634688	0.000542019	1.15316e-31		-0.00640389	0.000542017	3.31727e-32		-0.000580463	0.000542129	0.2843
	PC17		-0.00201587	0.000866154	0.0199459		-0.00185099	0.000866155	0.0325969		-0.00114472	0.000866159	0.1863
	PC18		0.00184774	0.000584839	0.00158109		0.00258445	0.00058483	9.91229e-06		-0.00374255	0.000584812	1.56009e-10
	PC19		0.000745834	0.000597278	0.211768		0.000888456	0.000597278	0.136881		-0.000643402	0.000597279	0.281382
	PC20		0.00124107	0.000600616	0.038798		0.00162922	0.000600613	0.00667618		-0.0019283	0.00060061	0.00132487
	PC21		-0.00138783	0.000615423	0.0241285		-0.00165992	0.000615421	0.00699265		0.00124333	0.000615424	0.0433546
	PC22		0.000507953	0.000602269	0.399006		0.000800372	0.000602268	0.183872		-0.00154686	0.000602264	0.0102172
	PC23		-0.00432528	0.000604076	8.07501e-13		-0.00433895	0.000604076	6.84492e-13		-0.000575433	0.000604122	0.340838
	PC24		0.00211632	0.00065968	0.00133631		0.00206028	0.000659681	0.0017894		0.000596977	0.00065969	0.3655
	PC25		-0.0016492	0.000627011	0.00853233		-0.00105292	0.000627015	0.0931042		-0.00347961	0.000626989	2.86358e-08
	PC26		0.000132071	0.000627308	0.83325		0.000275368	0.000627308	0.660686		-0.000733617	0.000627307	0.242215
	PC27		0.00284544	0.000621667	4.71597e-06		0.00268784	0.000621669	1.53553e-05		0.00127117	0.000621682	0.0408833
	PC28		0.00613297	0.000623819	8.31084e-23		0.00574594	0.00062383	3.25647e-20		0.00295078	0.000623888	2.24989e-06
	PC29		0.00311128	0.000622403	5.77093e-07		0.00279483	0.000622407	7.11262e-06		0.00201944	0.000622416	0.00117663
	PC30		0.00954523	0.000615986	3.86407e-54		0.00844056	0.000616034	1.02205e-42		0.00729747	0.000616078	2.3174e-32
	PC31		0.0037402	0.000622002	1.82124e-09		0.00319752	0.000622011	2.73991e-07		0.0035014	0.000622006	1.81178e-08
	PC32		0.00290953	0.000630861	3.98969e-06		0.00213975	0.00063087	0.000694586		0.00466246	0.000630829	1.4607e-13
	PC33		0.00550215	0.000617695	5.24262e-19		0.00505921	0.000617706	2.61435e-16		0.00309725	0.000617745	5.33935e-07
	PC34		-0.00347404	0.000618613	1.95757e-08		-0.0028944	0.000618622	2.88686e-06		-0.00366345	0.00061861	3.18238e-09
	PC35		-0.00294137	0.000622348	2.28806e-06		-0.00336164	0.000622342	6.60942e-08		0.00178302	0.000622361	0.00417137
	PC36		0.00652907	0.000617933	4.32534e-26		0.00682106	0.000617924	2.51477e-28		-0.000680718	0.000618035	0.270713
	PC37		-0.00283472	0.000618175	4.52799e-06		-0.00294574	0.000618174	1.88721e-06		0.000219738	0.000618194	0.722251
	PC38		-0.00385646	0.000615999	3.84195e-10		-0.00363277	0.000616003	3.69773e-09		-0.00177797	0.000616027	0.00389955
	PC39		0.00193579	0.00061637	0.001686		0.00182718	0.000616371	0.00303281		0.000912456	0.000616377	0.13878
	PC40		-0.00487219	0.000616178	2.64211e-15		-0.00422934	0.000616193	6.72346e-12		-0.00425688	0.000616192	4.91153e-12
SE: standard error
