# Supplementary material for: Probing the aggregated effects of purifying selection per individual on 1,380 medical phenotypes in the UK Biobank
Source: PLoS Genet. 2021 Jan 25;17(1):e1009337. doi: 10.1371/journal.pgen.1009337 (PMC7861521; doi:10.1371/journal.pgen.1009337)
Supplement: S3 Table — Associations between the 27 phenotypes (Table 1) and four load scores computed for four different groups of coding variants stratified by derived allele frequency: 76,185 variants with DAF∈(0,0.05); 10,552 variants with DAF∈[0.05,0.3); 5,530 variants with DAF∈[0.3,0.7); and 3,587 variants with DAF∈[0.7,1). (XLSX) [file pgen.1009337.s007.xlsx]

## Sheet: Sheet1
S3 Table. Derived allele frequency stratification analysis.
			0 < DAF < 0.05 (76,185 SNPs)				0.05 <= DAF < 0.3 (10,552 SNPs)				0.3 <= DAF < 0.7 (5,530 SNPs)				0.7 <= DAF < 1.0 (3,587 SNPs)
Phenotypes		beta	SE	P-value		beta	SE	P-value		beta	SE	P-value		beta	SE	P-value
Arm fat-free mass (right)		-0.00259725	0.00118077	0.0278347		-0.00329647	0.00117652	0.00508087		-0.0054665	0.0011777	3.45756e-06		-0.00162304	0.00118013	0.169038
Arm fat-free mass (left)		-0.00247293	0.00120246	0.0397301		-0.0035671	0.00119807	0.00290761		-0.00510176	0.00119934	2.10223e-05		-0.00224411	0.00120176	0.0618535
Arm predicted mass (left)		-0.00263638	0.00119825	0.027794		-0.00345221	0.00119386	0.00383276		-0.00511257	0.00119514	1.88804e-05		-0.00192964	0.00119756	0.107112
Leg fat mass (left)		-0.00218437	0.00148818	0.142156		-0.00567257	0.00148282	0.000130517		-0.00608823	0.00148433	4.10302e-05		-0.00107944	0.00148743	0.468017
Basal metabolic rate		-0.00205245	0.0012442	0.0990218		-0.00362848	0.00123975	0.00342529		-0.00543337	0.00124098	1.19659e-05		-0.00208297	0.0012436	0.0939448
Arm predicted mass (right)		-0.00229972	0.00117751	0.050816		-0.00292663	0.00117327	0.0126173		-0.00553942	0.00117444	2.39889e-06		-0.00164844	0.00117688	0.161307
Weight		-0.00261079	0.00166393	0.116637		-0.00554926	0.00165793	0.000816729		-0.00683949	0.00165976	3.77709e-05		-0.00184448	0.00166325	0.267448
Whole body water mass		-0.00212169	0.00118979	0.074548		-0.00315967	0.00118555	0.00769578		-0.00502461	0.00118672	2.29603e-05		-0.00209241	0.00118921	0.0784956
Leg fat mass (right)		-0.00222493	0.00150514	0.139349		-0.0054934	0.00149973	0.000249399		-0.00581054	0.00150127	0.000108677		-0.000674055	0.0015044	0.654114
Whole body fat-free mass		-0.00197582	0.00118835	0.0963836		-0.0031239	0.00118412	0.00833652		-0.00499845	0.00118528	2.47546e-05		-0.00218686	0.00118775	0.0655963
Whole body fat mass		-0.00239304	0.00183798	0.192921		-0.00696359	0.00183126	0.0001432		-0.0071883	0.00183329	8.82097e-05		9.099e-05	0.00183717	0.960499
Leg fat percentage (left)		-0.00189158	0.00115142	0.10042		-0.00389718	0.00114728	0.000681654		-0.004363	0.00114845	0.000145283		-0.000482177	0.00115084	0.675232
Trunk fat-free mass		-0.00207137	0.00118734	0.081066		-0.00276447	0.00118296	0.019445		-0.00500194	0.00118422	2.40272e-05		-0.00214909	0.00118663	0.0701276
Trunk predicted mass		-0.00204575	0.00118236	0.0835905		-0.00270434	0.00117803	0.0216964		-0.00492967	0.00117927	2.91251e-05		-0.00213531	0.00118168	0.0707614
Trunk fat mass		-0.00260494	0.00189389	0.168995		-0.0066622	0.00188693	0.000414521		-0.00701845	0.00188896	0.000202836		0.000461539	0.00189282	0.807358
Leg predicted mass (right)		-0.00103895	0.00121045	0.390718		-0.0031572	0.00120609	0.00885273		-0.00485577	0.00120731	5.77293e-05		-0.0024568	0.00120983	0.0422866
Leg fat-free mass (right)		-0.00105312	0.00121826	0.387345		-0.00317001	0.00121388	0.00901594		-0.0048382	0.00121511	6.84395e-05		-0.00239313	0.00121764	0.0493711
Leg fat-free mass (left)		-0.00142811	0.00122519	0.243769		-0.0031812	0.00122082	0.00916663		-0.00465885	0.00122204	0.000137672		-0.00188426	0.00122456	0.123872
Leg predicted mass (left)		-0.00141623	0.00121733	0.244673		-0.00317345	0.00121297	0.00889042		-0.00457177	0.00121419	0.000166387		-0.00182789	0.0012167	0.133014
Leg fat percentage (right)		-0.00201757	0.00116697	0.0838276		-0.00364713	0.00116278	0.00170955		-0.00386735	0.00116397	0.000892129		4.42916e-05	0.0011664	0.969709
Arm fat mass (right)		-0.00119259	0.00185441	0.520153		-0.00623231	0.00184771	0.00074369		-0.00664147	0.00184961	0.000329798		-0.000896186	0.00185345	0.628724
Body mass index (BMI)		-0.000983746	0.00186155	0.597185		-0.00542125	0.00185488	0.00347042		-0.00691366	0.00185696	0.000196829		-0.00262775	0.00186082	0.157909
Arm fat mass (left)		-0.000938832	0.00185557	0.612891		-0.00613027	0.00184878	0.000913776		-0.00650257	0.00185076	0.000442372		-0.00111379	0.00185453	0.548121
Waist circumference		-0.00199325	0.00165139	0.227428		-0.00531326	0.00164535	0.00124125		-0.00471645	0.00164731	0.00419517		-0.00153064	0.00165067	0.35378
Body fat percentage		-0.00171154	0.00141821	0.2275		-0.00454015	0.00141308	0.00131399		-0.0046601	0.00141464	0.000987172		0.000660609	0.00141751	0.64119
Hip circumference		-0.000898804	0.00188833	0.63409		-0.00565337	0.0018814	0.00265711		-0.006941	0.00188362	0.000228819		-0.000625882	0.00188743	0.740187
Impedance of arm (left)		0.00165013	0.00133744	0.21728		0.00251202	0.00133266	0.0594364		0.0039161	0.00133402	0.0033297		0.00410916	0.00133676	0.00211256
DAF: derived allele frequency
SNPs: single nucleotide polymorphisms.
SE: standard error
