# Supplementary material for: Probing the aggregated effects of purifying selection per individual on 1,380 medical phenotypes in the UK Biobank
Source: PLoS Genet. 2021 Jan 25;17(1):e1009337. doi: 10.1371/journal.pgen.1009337 (PMC7861521; doi:10.1371/journal.pgen.1009337)
Supplement: S4 Table — Associations between the 27 phenotypes (Table 1) and five load scores computed for five different groups of coding variants stratified by phyloP score: 54,840 variants with phyloP∈(0,2]; 19,414 variants with phyloP∈(2,4]; 10,865 variants with phyloP∈(4,6]; 7,582 variants with phyloP∈(6,8]; and 3,315 variants with phyloP∈(8,10]. (XLSX) [file pgen.1009337.s008.xlsx]

## Sheet: Sheet1
S4 Table. phyloP score stratification analysis.
			0 < phyloP <= 2 (54,840 SNPs)				2 < phyloP <= 4 (19,414 SNPs)				4 < phyloP <= 6 (10,865 SNPs)				6 < phyloP <= 8 (7,582 SNPs)				8 < phyloP <= 10 (3,315 SNPs)
Phenotypes		beta	SE	P-value		beta	SE	P-value		beta	SE	P-value		beta	SE	P-value		beta	SE	P-value
Arm fat-free mass (right)		0.0014078	0.00117785	0.231997		-0.00523387	0.00117578	8.53388e-06		-0.00227626	0.00117425	0.0525662		-0.00510268	0.00117686	1.45248e-05		-0.00370578	0.00117467	0.00160655
Arm fat-free mass (left)		0.00166557	0.00119945	0.164953		-0.00600171	0.00119733	5.37368e-07		-0.002007	0.00119579	0.0932719		-0.00456415	0.00119847	0.000139957		-0.00431689	0.0011962	0.000307619
Arm predicted mass (left)		0.00133999	0.00119525	0.262245		-0.00585407	0.00119315	9.28098e-07		-0.00198135	0.00119159	0.0963567		-0.00454794	0.00119428	0.000140066		-0.00405897	0.00119201	0.000661419
Leg fat mass (left)		-0.000441274	0.00148447	0.766268		-0.00645924	0.00148191	1.30871e-05		-0.00273103	0.00148	0.0649962		-0.00570957	0.00148331	0.000118525		-0.00379967	0.0014805	0.010274
Basal metabolic rate		0.00111632	0.00124112	0.368417		-0.0062428	0.00123897	4.68952e-07		-0.00225584	0.00123738	0.0682926		-0.00398372	0.00124014	0.00131687		-0.00402929	0.00123778	0.00113309
Arm predicted mass (right)		0.0014156	0.0011746	0.228138		-0.00557407	0.00117252	1.9962e-06		-0.00193236	0.00117101	0.0989119		-0.00436557	0.00117362	0.000199457		-0.00384031	0.00117144	0.00104453
Weight		0.000639171	0.00165974	0.700161		-0.00828145	0.00165708	5.80805e-07		-0.0027673	0.00165467	0.0944438		-0.00535277	0.00165791	0.00124402		-0.00485625	0.00165511	0.00334547
Whole body water mass		0.00124198	0.00118685	0.295352		-0.00567897	0.0011848	1.64227e-06		-0.00209383	0.00118326	0.0768037		-0.00379624	0.00118591	0.00136911		-0.00387747	0.00118365	0.0010535
Leg fat mass (right)		0.000204393	0.00150141	0.891715		-0.0063745	0.00149883	2.10999e-05		-0.00300966	0.00149687	0.0443647		-0.00531895	0.00150022	0.000391999		-0.00352025	0.00149737	0.0187265
Whole body fat-free mass		0.00129798	0.00118541	0.273533		-0.00566569	0.00118335	1.68682e-06		-0.00228128	0.00118183	0.0535718		-0.00361587	0.00118445	0.00226757		-0.00370907	0.00118222	0.00170487
Whole body fat mass		-0.000117841	0.00183345	0.948753		-0.00801257	0.00183035	1.20026e-05		-0.00326216	0.00182773	0.0742924		-0.00585998	0.00183212	0.00138176		-0.00469842	0.00182855	0.0101856
Leg fat percentage (left)		-0.000930964	0.00114855	0.417621		-0.00380062	0.00114658	0.000917398		-0.00164029	0.00114509	0.152016		-0.00492704	0.00114763	1.76143e-05		-0.00243353	0.00114546	0.0336298
Trunk fat-free mass		0.00185315	0.00118439	0.117667		-0.0053785	0.00118228	5.38574e-06		-0.00223302	0.00118073	0.0585968		-0.00392503	0.00118341	0.00091092		-0.003566	0.00118114	0.00253529
Trunk predicted mass		0.00187686	0.00117941	0.111531		-0.00535056	0.00117734	5.5059e-06		-0.00217706	0.00117579	0.0640872		-0.00388455	0.00117845	0.000979729		-0.00348237	0.00117621	0.00306995
Trunk fat mass		-0.000217458	0.00188917	0.90836		-0.00723244	0.00188586	0.000125546		-0.00323739	0.00188341	0.0856339		-0.00533346	0.00188763	0.0047214		-0.00549487	0.00188401	0.00353921
Leg predicted mass (right)		0.000378264	0.00120743	0.754068		-0.00574828	0.00120534	1.85216e-06		-0.00198185	0.00120379	0.0996944		-0.00268152	0.00120649	0.0262453		-0.00347238	0.00120418	0.00393185
Leg fat-free mass (right)		0.000378816	0.00121523	0.75525		-0.00577619	0.00121312	1.92316e-06		-0.00194266	0.00121156	0.10884		-0.00267323	0.00121428	0.0277019		-0.00346797	0.00121195	0.00421711
Leg fat-free mass (left)		0.000954456	0.00122215	0.434825		-0.00575644	0.00122003	2.37972e-06		-0.00234302	0.00121844	0.0544853		-0.00268412	0.0012212	0.0279548		-0.00317759	0.00121887	0.00913472
Leg predicted mass (left)		0.000909882	0.00121431	0.453679		-0.00570332	0.00121219	2.54024e-06		-0.00227125	0.00121062	0.0606406		-0.00268818	0.00121336	0.026727		-0.00309247	0.00121105	0.0106635
Leg fat percentage (right)		-0.00022108	0.00116408	0.849373		-0.00361124	0.00116209	0.00188668		-0.00192402	0.00116056	0.0973529		-0.00438234	0.00116314	0.000164809		-0.00207224	0.00116096	0.0742724
Arm fat mass (right)		-0.0009222	0.00184979	0.618102		-0.00725212	0.00184659	8.59263e-05		-0.00232434	0.00184417	0.207535		-0.0048436	0.0018483	0.00877891		-0.00475771	0.00184485	0.00991186
Body mass index (BMI)		-0.00200082	0.00185683	0.281238		-0.00800975	0.00185396	1.55835e-05		-0.00158434	0.00185122	0.392091		-0.0060669	0.0018549	0.00107277		-0.00225536	0.00185179	0.223251
Arm fat mass (left)		-0.000669561	0.00185089	0.717539		-0.00754056	0.00184767	4.48312e-05		-0.00197908	0.00184527	0.283491		-0.00499523	0.00184942	0.00691427		-0.00430694	0.00184593	0.0196382
Waist circumference		-0.000711207	0.00164714	0.665899		-0.0063571	0.00164467	0.000110994		-0.00142759	0.00164207	0.384636		-0.00481104	0.00164528	0.00345435		-0.00401203	0.00164248	0.0145796
Body fat percentage		-0.000594874	0.00141473	0.674131		-0.00471512	0.00141237	0.000842641		-0.00197221	0.00141039	0.162012		-0.00397489	0.00141364	0.00492657		-0.0029779	0.00141091	0.0348061
Hip circumference		-0.000149042	0.0018834	0.936926		-0.00865189	0.00188053	4.21134e-06		-0.00198759	0.00187766	0.289807		-0.00313382	0.00188136	0.095771		-0.00521492	0.00187808	0.00549114
Impedance of arm (left)		0.00108922	0.00133413	0.414258		0.00423908	0.00133184	0.00145841		0.000501892	0.00133013	0.705932		0.00580795	0.00133304	1.31963e-05		0.00129385	0.00133056	0.330846
SNPs: single nucleotide polymorphisms.
SE: standard error
