# Supplementary material for: Probing the aggregated effects of purifying selection per individual on 1,380 medical phenotypes in the UK Biobank
Source: PLoS Genet. 2021 Jan 25;17(1):e1009337. doi: 10.1371/journal.pgen.1009337 (PMC7861521; doi:10.1371/journal.pgen.1009337)
Supplement: S5 Table — Associations between the 27 phenotypes (Table 1) and four load scores computed for four different groups of coding variants stratified by derived allele frequency and phyloP score: 40,710 variants with DAF∈(0,0.05) and phyloP≤2; 35,474 variants with DAF∈(0,0.05) and phyloP>2; 11,241 variants with DAF∈[0.05,0.7) and phyloP≤2; and 4,839 variants with DAF∈[0.05,0.7) and phyloP>2. (XLSX) [file pgen.1009337.s009.xlsx]

## Sheet: Sheet1
S5 Table. phyloP score and DAF stratification analysis.
			0 < DAF < 0.05 & phyloP <= 2				0 < DAF < 0.05 & phyloP > 2				0.05 <= DAF < 0.7 & phyloP <= 2				0.05 <= DAF < 0.7 & phyloP > 2
			(40,710 SNPs)				(35,474 SNPs)				(11,241 SNPs)				(4,839 SNPs)
Phenotypes		beta	SE	P-value		beta	SE	P-value		beta	SE	P-value		beta	SE	P-value
Arm fat-free mass (right)		0.000584941	0.00118008	0.620123		-0.00284004	0.00117868	0.0159748		0.00229543	0.0011777	0.0512871		-0.00734758	0.00117457	3.96739e-10
Arm fat-free mass (left)		0.00112762	0.00120174	0.348079		-0.00282924	0.00120033	0.0184215		0.00236978	0.00119932	0.0481627		-0.00734272	0.0011961	8.32268e-10
Arm predicted mass (left)		0.00126048	0.00119754	0.292544		-0.00302905	0.00119613	0.0113297		0.00196011	0.00119511	0.100985		-0.00712152	0.00119191	2.30568e-09
Leg fat mass (left)		0.00355379	0.00148728	0.0168737		-0.00306012	0.00148556	0.0394082		-0.0018596	0.00148431	0.210266		-0.00843892	0.0014804	1.19616e-08
Basal metabolic rate		0.000753762	0.0012435	0.544406		-0.00230829	0.00124201	0.0630973		0.00192362	0.00124097	0.12112		-0.0074833	0.0012377	1.48552e-09
Arm predicted mass (right)		0.000880913	0.00117682	0.454128		-0.00259431	0.00117543	0.0273065		0.00219884	0.00117445	0.0611768		-0.00705685	0.00117134	1.6973e-09
Weight		0.0022813	0.00166336	0.17022		-0.00322566	0.00166091	0.0521258		0.000320575	0.00165973	0.846843		-0.00956751	0.00165538	7.49321e-09
Whole body water mass		0.000293106	0.00118912	0.805303		-0.00227955	0.0011877	0.0549469		0.00237593	0.0011867	0.0452714		-0.00694853	0.00118358	4.34296e-09
Leg fat mass (right)		0.00350612	0.00150426	0.0197648		-0.00309199	0.00150249	0.0396001		-0.00122503	0.00150124	0.414495		-0.00829834	0.00149729	2.98888e-08
Whole body fat-free mass		0.000322479	0.00118768	0.785991		-0.00213369	0.00118626	0.0720729		0.00246718	0.00118526	0.0373845		-0.00692972	0.00118217	4.58177e-09
Whole body fat mass		0.00393981	0.00183708	0.0319851		-0.00336214	0.00183467	0.0668687		-0.00203128	0.00183319	0.267836		-0.0102392	0.00182824	2.13854e-08
Leg fat percentage (left)		0.00324233	0.00115072	0.0048378		-0.0026861	0.00114939	0.0194409		-0.00256199	0.00114841	0.025689		-0.00550954	0.00114542	1.50957e-06
Trunk fat-free mass		0.000339386	0.00118663	0.774872		-0.00223709	0.00118523	0.0590982		0.00307786	0.00118427	0.00935151		-0.00682694	0.00118105	7.46064e-09
Trunk predicted mass		0.000453079	0.00118169	0.701411		-0.00223526	0.00118025	0.0582419		0.00306436	0.00117929	0.00936405		-0.00672148	0.00117612	1.09856e-08
Trunk fat mass		0.00362605	0.00189274	0.0553951		-0.00351497	0.00189053	0.0629918		-0.00203935	0.00188895	0.28031		-0.00986541	0.00188392	1.6364e-07
Leg predicted mass (right)		0.000528646	0.00120973	0.662115		-0.00120072	0.00120832	0.320367		0.00130865	0.0012073	0.278387		-0.0064833	0.00120411	7.27914e-08
Leg fat-free mass (right)		0.000506462	0.00121754	0.677431		-0.00121065	0.00121612	0.319495		0.00133144	0.00121509	0.273188		-0.00648909	0.00121189	8.58512e-08
Leg fat-free mass (left)		0.000238437	0.00122448	0.845608		-0.00154338	0.00122303	0.206975		0.00188163	0.00122202	0.123618		-0.00655027	0.00121881	7.69316e-08
Leg predicted mass (left)		0.00024504	0.00121662	0.840378		-0.00153243	0.00121519	0.207288		0.00185158	0.00121418	0.127269		-0.00647294	0.00121098	9.038e-08
Leg fat percentage (right)		0.00306579	0.00116629	0.00857227		-0.00277891	0.00116491	0.0170562		-0.00186718	0.00116394	0.108675		-0.00517598	0.00116091	8.25432e-06
Arm fat mass (right)		0.00393784	0.00185328	0.033605		-0.00210878	0.00185114	0.254629		-0.00230837	0.0018496	0.212018		-0.00915265	0.00184472	6.99761e-07
Body mass index (BMI)		0.00371165	0.0018609	0.0460942		-0.00184056	0.0018582	0.321929		-0.00311003	0.00185681	0.0939489		-0.00840416	0.00185206	5.68867e-06
Arm fat mass (left)		0.0037215	0.00185448	0.0447758		-0.00179632	0.00185228	0.332153		-0.00202668	0.00185067	0.273472		-0.00906001	0.00184578	9.18339e-07
Waist circumference		0.00320526	0.00165086	0.0521902		-0.00278344	0.0016484	0.091303		-0.00175958	0.00164713	0.2854		-0.00720644	0.00164279	1.15128e-05
Body fat percentage		0.00349161	0.00141739	0.0137628		-0.00255262	0.00141568	0.0713737		-0.00267367	0.00141452	0.058738		-0.00622191	0.00141081	1.03337e-05
Hip circumference		0.00315261	0.0018877	0.0949046		-0.00162928	0.0018849	0.387376		-0.00126498	0.00188342	0.501814		-0.00921372	0.00187854	9.36145e-07
Impedance of arm (left)		-0.000993711	0.00133667	0.457228		0.00194084	0.00133509	0.146027		0.00018125	0.00133398	0.891923		0.0048007	0.00133051	0.000308426
DAF: derived allele frequency
SNPs: single nucleotide polymorphisms.
SE: standard error
