# Supplementary material for: Probing the aggregated effects of purifying selection per individual on 1,380 medical phenotypes in the UK Biobank
Source: PLoS Genet. 2021 Jan 25;17(1):e1009337. doi: 10.1371/journal.pgen.1009337 (PMC7861521; doi:10.1371/journal.pgen.1009337)
Supplement: S6 Table — We used the number of non-reference variants counted for each individual as an additional covariate in our linear regression model to test the association between load score and the 27 phenotypes (Table 1). (XLSX) [file pgen.1009337.s010.xlsx]

## Sheet: Sheet1
S6 Table. Association between coding load score and the 27 phenotypes with number of non-reference variants included as a covariate.
Phenotypes		beta	SE	P-value
Arm fat-free mass (right)		-0.00769871	0.00117644	5.99621e-11
Arm fat-free mass (left)		-0.008019	0.00119802	2.18254e-11
Arm predicted mass (left)		-0.00786679	0.00119382	4.41779e-11
Leg fat mass (left)		-0.00507679	0.00148282	0.000617729
Basal metabolic rate		-0.00795419	0.00123968	1.3983e-10
Arm predicted mass (right)		-0.00733806	0.00117319	3.98674e-10
Weight		-0.00838729	0.00165772	4.20577e-07
Whole body water mass		-0.00782908	0.00118546	4.00231e-11
Leg fat mass (right)		-0.00487058	0.00149974	0.0011639
Whole body fat-free mass		-0.00781477	0.001184	4.11037e-11
Whole body fat mass		-0.0061343	0.00183139	0.00080959
Leg fat percentage (left)		-0.00289086	0.00114728	0.0117446
Trunk fat-free mass		-0.00826743	0.00118297	2.78037e-12
Trunk predicted mass		-0.00817397	0.00117804	3.96839e-12
Trunk fat mass		-0.00641559	0.00188704	0.000674408
Leg predicted mass (right)		-0.0067914	0.00120603	1.79147e-08
Leg fat-free mass (right)		-0.00684974	0.00121382	1.67154e-08
Leg fat-free mass (left)		-0.00673689	0.00122074	3.41876e-08
Leg predicted mass (left)		-0.00659708	0.0012129	5.36016e-08
Leg fat percentage (right)		-0.00256049	0.0011628	0.0276651
Arm fat mass (right)		-0.00569847	0.00184768	0.00204172
Body mass index (BMI)		-0.00459009	0.00185471	0.0133308
Arm fat mass (left)		-0.00531579	0.00184883	0.00403772
Waist circumference		-0.00466586	0.00164517	0.0045672
Body fat percentage		-0.00237811	0.00141319	0.0924157
Hip circumference		-0.0073782	0.00188124	8.78471e-05
Impedance of arm (left)		0.00495169	0.00133264	0.000202682
SE: standard error
