# Supplementary material for: Probing the aggregated effects of purifying selection per individual on 1,380 medical phenotypes in the UK Biobank
Source: PLoS Genet. 2021 Jan 25;17(1):e1009337. doi: 10.1371/journal.pgen.1009337 (PMC7861521; doi:10.1371/journal.pgen.1009337)
Supplement: S7 Table — This table shows the associations between the 27 phenotypes (Table 1) and coding load score computed from sites where the human genome reference allele is same as the annotated ancestral allele. (XLSX) [file pgen.1009337.s011.xlsx]

## Sheet: Sheet1
S7 Table. Association between coding load scores restricted to sites where the human genome reference allele is the ancestral allele and 27 phenotypes.
Phenotypes		beta	SE	P-value
Arm fat-free mass (right)		-0.00682649	0.00117637	6.52019e-09
Arm fat-free mass (left)		-0.00682164	0.00119793	1.23859e-08
Arm predicted mass (left)		-0.00682079	0.00119373	1.1055e-08
Leg fat mass (left)		-0.00610965	0.00148267	3.77813e-05
Basal metabolic rate		-0.00684005	0.00123958	3.43091e-08
Arm predicted mass (right)		-0.0063419	0.00117313	6.45078e-08
Weight		-0.0079259	0.00165758	1.73987e-06
Whole body water mass		-0.00657057	0.00118537	2.97506e-08
Leg fat mass (right)		-0.00598089	0.00149957	6.65371e-05
Whole body fat-free mass		-0.00652467	0.00118391	3.56856e-08
Whole body fat mass		-0.0067273	0.00183122	0.000239126
Leg fat percentage (left)		-0.0041183	0.00114716	0.000330756
Trunk fat-free mass		-0.00680256	0.00118288	8.88907e-09
Trunk predicted mass		-0.00666682	0.00117796	1.51855e-08
Trunk fat mass		-0.00683924	0.00188685	0.000289367
Leg predicted mass (right)		-0.00550467	0.00120594	5.0062e-06
Leg fat-free mass (right)		-0.00552685	0.00121373	5.27561e-06
Leg fat-free mass (left)		-0.00560972	0.00122066	4.31587e-06
Leg predicted mass (left)		-0.00554745	0.00121282	4.78657e-06
Leg fat percentage (right)		-0.00386554	0.00116266	0.000885161
Arm fat mass (right)		-0.00650039	0.00184752	0.000434162
Body mass index (BMI)		-0.00579547	0.00185454	0.00177818
Arm fat mass (left)		-0.00588127	0.00184864	0.00146579
Waist circumference		-0.00524341	0.0016451	0.00143624
Body fat percentage		-0.00370673	0.00141303	0.00870989
Hip circumference		-0.00697876	0.0018811	0.000207358
Impedance of arm (left)		0.00504079	0.00133249	0.000155001
SE: standard error
