# Supplementary material for: Probing the aggregated effects of purifying selection per individual on 1,380 medical phenotypes in the UK Biobank
Source: PLoS Genet. 2021 Jan 25;17(1):e1009337. doi: 10.1371/journal.pgen.1009337 (PMC7861521; doi:10.1371/journal.pgen.1009337)
Supplement: S8 Table — This table shows the associations between the 27 phenotypes (Table 1) and coding load score computed using human-free phyloP score (phyloPNH) as weight. (XLSX) [file pgen.1009337.s012.xlsx]

## Sheet: Sheet1
S8 Table. Association between load scores computed from human-free phyloP and 27 phenotypes.
Phenotypes		beta	SE	P-value
Arm fat-free mass (right)		-0.00490783	0.00117674	3.03745e-05
Arm fat-free mass (left)		-0.00535271	0.00119832	7.94142e-06
Arm predicted mass (left)		-0.00520793	0.00119413	1.29356e-05
Leg fat mass (left)		-0.00852581	0.00148307	8.99892e-09
Basal metabolic rate		-0.00521932	0.00123997	2.56324e-05
Arm predicted mass (right)		-0.00498913	0.00117348	2.12365e-05
Weight		-0.00782341	0.00165817	2.38174e-06
Whole body water mass		-0.00440065	0.00118575	0.000206244
Leg fat mass (right)		-0.00830179	0.00149999	3.12263e-08
Whole body fat-free mass		-0.00447106	0.00118431	0.00015988
Whole body fat mass		-0.00897227	0.00183165	9.66382e-07
Leg fat percentage (left)		-0.00653199	0.00114746	1.25288e-08
Trunk fat-free mass		-0.00407978	0.00118325	0.00056494
Trunk predicted mass		-0.00403688	0.0011783	0.000612605
Trunk fat mass		-0.00817777	0.00188736	1.472e-05
Leg predicted mass (right)		-0.00428402	0.00120632	0.000383367
Leg fat-free mass (right)		-0.00425938	0.00121411	0.00045115
Leg fat-free mass (left)		-0.00440315	0.00122103	0.000310882
Leg predicted mass (left)		-0.00436322	0.00121319	0.000322601
Leg fat percentage (right)		-0.00608055	0.00116298	1.71101e-07
Arm fat mass (right)		-0.00873007	0.00184804	2.31397e-06
Body mass index (BMI)		-0.0101951	0.00185511	3.89486e-08
Arm fat mass (left)		-0.00874249	0.00184918	2.27123e-06
Waist circumference		-0.00647096	0.00164567	8.42217e-05
Body fat percentage		-0.006228	0.00141335	1.0507e-05
Hip circumference		-0.00733678	0.0018818	9.66875e-05
Impedance of arm (left)		0.00690126	0.00133287	2.24745e-07
SE: standard error
