# Supplementary material for: Probing the aggregated effects of purifying selection per individual on 1,380 medical phenotypes in the UK Biobank
Source: PLoS Genet. 2021 Jan 25;17(1):e1009337. doi: 10.1371/journal.pgen.1009337 (PMC7861521; doi:10.1371/journal.pgen.1009337)
Supplement: S9 Table — This table lists the clinical phenotypes (defined by phecodes) which nominally associate (p-value<0.05) to genome-wide, non-coding, and coding load scores. (XLSX) [file pgen.1009337.s013.xlsx]

## Sheet: Sheet1
S9 Table: Clinical phenotypes (defined by phecodes) nominally associated (p-value<0.05) with genome-wide, non-coding, and coding load scores.
Genome-wide	Non-coding	Coding
594	733	716
594.8	433.1	716.9
722.9	798	773
733	594	531.2
604.1	604.1	080
433.1	172.3	172
798	596.1	716.2
608	760	008.5
157	735.2	594.8
850	594.8	706.2
610.1	610.1	389
172.3	735	433
596.1	157	706
362.2	380	532
362.29	451.2	172.2
380	722.9	625
451.2	850	722.9
612	362.2	401.1
293.1	362.29	704
735.2	608	578.8
760	293.1	740.9
458.1	612	726
695	475	433.2
475	458.1	411.2
474.2		411
292.4		803
803.1		158
		726.1
		191
		654.1
		763
		835
		433.21
		741
		559
		368
		550.2
		907
		381
		276
		184.11
		480.11
		785
		446
		742
		594
